# Supplementary material for: Association between United States Environmental Contaminants and the Prevalence of Psoriasis Derived from the National Health and Nutrition Examination Survey
Source: Toxics. 2024 Jul 19;12(7):522. doi: 10.3390/toxics12070522 (PMC11281726; doi:10.3390/toxics12070522)
Supplement: Supplementary file 1 [file toxics-12-00522-s001.zip]

Archive with 1 entries (1 files):
- toxics-3082011-supplementary.pdf
